# Supplementary material for: A Database Tool Integrating Genomic and Pharmacologic Data from Adrenocortical Carcinoma Cell Lines, PDX, and Patient Samples
Source: Cancer Res Commun. 2024 Sep 11;4(9):2384–98. doi: 10.1158/2767-9764.CRC-24-0100 (PMC11389377; doi:10.1158/2767-9764.CRC-24-0100)
Supplement: Table S1 — Supplement Table 1 [file crc-24-0100_table_s1_suppst1.xlsx]

## Sheet: Sheet1
Organoid	Age	Sex	Stage	Metastatic Sites	Ki67%	Hormone	Mitotane Treatment	N of Systemic Therapy	Therapies	Panel Sequencing (TSO 500)	TMB (Mutations/Megabase)	Microsatellite Status
ACC30	40	F	2	none	10-15%	testosterone	no	0	None	None reported	0.78	MS-stable
ACC31	34	F	4	liver, lung	30-40%	testosterone	yes	5	Mitotane, EDP, TLR8 agonist, NG641 oncolytic virus, BJ-001 a novel IL15 fusion protein	FANCG, RB1, ARID1B	4.7	MS-stable
ACC33	34	F	4	liver, lung	30-40%	testosterone	yes	5	Mitotane, EDP, TLR8 agonist, NG641 oncolytic virus, BJ-001 a novel IL15 fusion protein	FANCG, RB1, ARID1B	4.7	MS-stable
ACC34	42	F	4	lung	0.25	cortisol	yes	1	Mitotane	MSH2, NF1, GPS2	13.3	MS-stable
ACC37	50	F	4	liver	0.5	None	yes	4	Mitotane, Pembrolizumab, EDP, gemcitabine	MSH2, RET, AXIN2, SETD2, RASA1, RNF43, DNMT3B, H3C3, MSH3	16.5	MSI-high
ACC38	33	F	4	liver, lung	0.09	cortisol, testosterone	yes	2	Mitotane, EDP	CTNNB1, TP53 loss	1.57	MS-stable
								ACC31 and ACC33 were derived from different surgical specimens at different time points of the same patient.
