# Supplementary material for: A Database Tool Integrating Genomic and Pharmacologic Data from Adrenocortical Carcinoma Cell Lines, PDX, and Patient Samples
Source: Cancer Res Commun. 2024 Sep 11;4(9):2384–98. doi: 10.1158/2767-9764.CRC-24-0100 (PMC11389377; doi:10.1158/2767-9764.CRC-24-0100)
Supplement: Table S2 — Supplement Table 2, related to Figure 5 and 6. [file crc-24-0100_table_s2_suppst2.xlsx]

## Sheet: Sheet1
Gene Symbol	Mutation score	Chromosome	Strand	txStart	txEnd
DAXX	100	chr6	−	33286334	33290736
KMT2C	49.14	chr7	−	151832009	152133088
MEN1	100	chr11	−	64570987	64578766
TP53	100	chr17	−	7571738	7590808
ZNRF3	54.78	chr22	+	29279559	29453476
